# Supplementary material for: Gonadal Mosaicism as a Rare Inheritance Pattern in Recessive Genodermatoses: Report of Two Cases with Pseudoxanthoma Elasticum and Literature Review
Source: Curr Issues Mol Biol. 2024 Sep 11;46(9):9998–10007. doi: 10.3390/cimb46090597 (PMC11430005; doi:10.3390/cimb46090597)
Supplement: Supplementary file 1 [file cimb-46-00597-s001.zip]

Archive with 1 entries (1 files):
- cimb-3126144-supplementary.pdf
